# Supplementary material for: PRL-2 phosphatase is required for vascular morphogenesis and angiogenic signaling
Source: Commun Biol. 2020 Oct 23;3:603. doi: 10.1038/s42003-020-01343-z (PMC7584612; doi:10.1038/s42003-020-01343-z)
Supplement: Supplementary file 4 — Supplementary Data 1 [file 42003_2020_1343_MOESM4_ESM.xlsx]

## Sheet: Sheet1
Table 1. List of qPCR primers.
Gene	Sequence (5 '- 3')
Human
HES1	For 5'-TCAACACGACACCGGATAAA-3'	Rev 5'-TCAGCTGGCTCAGACTTTCA-3'
HEY2	For 5'-GAACAATTACTCGGGGCAAA-3'	Rev 5'-TCAAAAGCAGTTGGCACAAG-3'
DLL4	For 5'-GACCACTTCGGCCACTATGT-3'	Rev 5'-CAGCCCGAAAGACAGATAGG-3'
PTP4A1	For 5'-AGCTCCAGTACTTGTTGCCC-3'	Rev 5'-CCACGCCGCTTTTGTCTTATG-3'
PTP4A2	For 5'-GGAATCCACGTTCTAGATTGGC-3'	Rev 5'-AACACAGCAACCTGGCTCTT-3'
PTP4A33	For 5'-AGCACCTTCATTGAGGACCTG-3'	Rev 5'-CAGCGGCGTTTTGTCATAGG-3'
ACTB	For 5'-CTCTTCCAGCCTTCCTTCCT-3'	Rev 5'-AGCACTGTGTTGGCGTACAG-3'
Mouse
Rpl13A	For 5’-CCCTCCACCCTATGACAAGA-3‘	Rev 5’-TTCTCCTCCAGAGTGGCTGT-3’
Ptp4a1	For5’-GCCACAATCTTCAATGAGTAGACATATTCC-3’	Rev 5’CTTGTCTGCATAGAGGTCGTGCTG-3’
Ptp4a2	For5’-CCAATGCGACTCTCAACAAGTTCAC-3’	Rev 5’- CAACACAACAGCCTGGCTCTTCAC-3’
Ptp4a3	For5’-AAGGACGGCATCACTGTTGT-3’	Rev 5’-GCTTCCCGGGTCATTGTAGA-3’
