# Supplementary material for: PRL-2 phosphatase is required for vascular morphogenesis and angiogenic signaling
Source: Commun Biol. 2020 Oct 23;3:603. doi: 10.1038/s42003-020-01343-z (PMC7584612; doi:10.1038/s42003-020-01343-z)
Supplement: Supplementary file 5 — Supplementary Data 2 [file 42003_2020_1343_MOESM5_ESM.xlsx]

## Sheet: Figure 1.b
Figure 1.b
	Ptp4a2fl/fl	Ptp4a2fl/fl iEKO
	2	2.5		Mann Whitney test
	2.6	2.8		P value	0.5552
	2.5	2.5		Exact or approximate P value?	Exact
	2.5	3		P value summary	ns
	2.5	2.7		Significantly different (P < 0.05)?	No
	2.5	2.5		One- or two-tailed P value?	Two-tailed
	3	2.2		Sum of ranks in column A,B	628 , 500
	3.3	2.36		Mann-Whitney U	247
	2.8	2.3
	2.3	2.4		Difference between medians
	2.5	2		Median of column A	2.5, n=25
	2	2.5		Median of column B	2.45, n=22
	2.5	2.2		Difference: Actual	-0.05
	2.2	2.23		Difference: Hodges-Lehmann	-0.085
	2.3	2.05
	2.4	2.7
	2.4	3.2
	2.6	2.6
	2.7	2.8
	3.3	1.7
	2.4	1.4
	2.8	1.7
	2.1
	2.1
	1.8

## Sheet: Figure 1.c
Figure 1.c
	Ptp4a2fl/fl						Ptp4a2fl/fl iEKO
Ptp4a1	1.00662	1.02285	1.04623	0.995958	1.01733	0.916208	1.01733	1.02901	1.03105	1.00579	1.04288	1.01572
Ptp4a2	1.08	1.19	0.97	0.97	0.97	0.86	0.44	0.43	0.33	0.51	0.32	0.45
Pecam	1.01363	0.980455	0.934483	1.05163	1.0992	1.04087	1	1.12258	1.07761	1.00321	1.04165	1.02085
Two-way ANOVA	Ordinary
Alpha	0.05
Bonferroni's multiple comparisons test	Mean Diff.	95.00% CI of diff.	Significant?	Summary	Adjusted P Value
Ptp4a1:Ptp4a2fl/fl vs. Ptp4a1:Ptp4a2fl/fl iEKO	-0.02276	-0.1444 to 0.09883	No	ns	>0.9999
Ptp4a2:Ptp4a2fl/fl vs. Ptp4a2:Ptp4a2fl/fl iEKO	0.5933	0.4717 to 0.7149	Yes	****	<0.0001
Pecam:Ptp4a2fl/fl vs. Pecam:Ptp4a2fl/fl iEKO	-0.02427	-0.1459 to 0.09732	No	ns	>0.9999
Test details	Mean 1	Mean 2	Mean Diff.	SE of diff.	N1	N2	t	DF
Ptp4a1:Ptp4a2fl/fl vs. Ptp4a1:Ptp4a2fl/fl iEKO	1.001	1.024	-0.02276	0.03813	6	6	0.597	30
Ptp4a2:Ptp4a2fl/fl vs. Ptp4a2:Ptp4a2fl/fl iEKO	1.007	0.4133	0.5933	0.03813	6	6	15.56	30
Pecam:Ptp4a2fl/fl vs. Pecam:Ptp4a2fl/fl iEKO	1.02	1.044	-0.02427	0.03813	6	6	0.6366	30

## Sheet: Figure 1.e
Figure 1.e
	Ptp4a2fl/fl	Ptp4a2fl/fl iEKO
	71.3	66		Mann Whitney test
	72.5	54.9		P value	<0.0001
	83	57.2		Exact or approximate P value?	Exact
	84.4	59		P value summary	****
	79.7	54.4		Significantly different (P < 0.05)?	Yes
	79.2	61.2		One- or two-tailed P value?	Two-tailed
	73.2	53.7		Sum of ranks in column A,B	995.5 , 382.5
	82.4	54.2		Mann-Whitney U	4.5
	85.8	54.8		Difference between medians
	78.7	62.5		Median of column A	74.7, n=25
	84.9	58.4		Median of column B	56.4, n=27
	71.7	59.9		Difference: Actual	-18.3
	72.3	50.8		Difference: Hodges-Lehmann	-18.7
	83.2	47.8
	82.9	53.2
	66.3	53.4
	67.1	62.4
	77.3	59.1
	73.6	44.4
	76.6	66.7
	74	60.3
	69.5	67.6
	66.7	59.9
	74.7	54.9
	71.6	55.9
		53.4
		56.4

## Sheet: Figure 1.f
Figure 1.f
	Ptp4a2fl/fl	Ptp4a2fl/fl iEKO
	35.6446	27.1312		Mann Whitney test
	34.6804	30.7094		P value	0.005
	36.0201	34.1985		Exact or approximate P value?	Exact
	38.4014	25.2889		P value summary	**
	32.911	26.048		Significantly different (P < 0.05)?	Yes
	33.3392	28.8353		One- or two-tailed P value?	Two-tailed
	35.7579	26.88		Sum of ranks in column A,B	395 , 200
	31.0598	28.1728		Mann-Whitney U	64
	32.7863	28.0277		Difference between medians
	33.1724	32.2766		Median of column A	33.03, n=18
	30.401	30.3001		Median of column B	30.39, n=16
	30.2095	33.4974		Difference: Actual	-2.634
	30.8128	32.3399		Difference: Hodges-Lehmann	-3.142
	31.1283	33.7812
	38.1003	30.4864
	32.8128	33.2316
	31.2122
	33.1423

## Sheet: Figure 1.h
Figure 1.h
	Ptp4a2fl/fl	Ptp4a2fl/fl iEKO
	16.7442	24.4698		Mann Whitney test
	15.2594	13.2874		P value	0.0093
	13.3643	24.055		Exact or approximate P value?	Exact
	14.4766	20.903		P value summary	**
	12.2667	16.6205		Significantly different (P < 0.05)?	Yes
	14.3541	21.8503		One- or two-tailed P value?	Two-tailed
	12.432	23.8386		Sum of ranks in column A,B	34 , 86
		19.857		Mann-Whitney U	6
				Difference between medians
				Median of column A	14.35, n=7
				Median of column B	21.38, n=8
				Difference: Actual	7.023
				Difference: Hodges-Lehmann	7.399

## Sheet: Figure 1.i
Figure 1.i
	Ptp4a2fl/fl	Ptp4a2fl/fl iEKO
	8.15379	16.0617		Mann Whitney test
	12.2057	11.5739		P value	0.0127
	12.4065	12.2126		Exact or approximate P value?	Exact
	10.2423	21.2199		P value summary	*
	9.93161	19.5		Significantly different (P < 0.05)?	Yes
	15.1549	24.907		One- or two-tailed P value?	Two-tailed
		29.3875		Sum of ranks in column A,B	26 , 79
		20.903		Mann-Whitney U	5
				Difference between medians
				Median of column A	11.22, n=6
				Median of column B	20.2, n=8
				Difference: Actual	8.977
				Difference: Hodges-Lehmann	8.597

## Sheet: Figure 2.b
Figure 2.b
	Ptp4a2fl/fl	Ptp4a2fl/fl iEKO
	0.307949	0.245508		Mann Whitney test
	0.266995	0.257636		P value	0.0022
	0.278419	0.213612		Exact or approximate P value?	Exact
	0.263705	0.196402		P value summary	**
	0.283328	0.234764		Significantly different (P < 0.05)?	Yes
	0.264975	0.228512		One- or two-tailed P value?	Two-tailed
				Sum of ranks in column A,B	57 , 21
				Mann-Whitney U	0
				Difference between medians
				Median of column A	0.2727, n=6
				Median of column B	0.2316, n=6
				Difference: Actual	-0.04107
				Difference: Hodges-Lehmann	-0.04924

## Sheet: Figure 2.d
Figure 2.d
	Ptp4a2fl/fl	Ptp4a2fl/fl iEKO
	9.63293	12.8715		Mann Whitney test
	13.7557	13.0337		P value	0.4857
	5.6986	6.09881		Exact or approximate P value?	Exact
	16.6969	3.00289		P value summary	ns
				Significantly different (P < 0.05)?	No
				One- or two-tailed P value?	Two-tailed
				Sum of ranks in column A,B	21 , 15
				Mann-Whitney U	5
				Difference between medians
				Median of column A	11.69, n=4
				Median of column B	9.485, n=4
				Difference: Actual	-2.209
				Difference: Hodges-Lehmann	-3.115

## Sheet: Figure 2.f
Figure 2.f
	Ptp4a2fl/fl	Ptp4a2fl/fl iEKO
	17.875	23.375		Mann Whitney test
	16.25	21.75		P value	0.0286
	17.75	24.625		Exact or approximate P value?	Exact
	20.25	26		P value summary	*
				Significantly different (P < 0.05)?	Yes
				One- or two-tailed P value?	Two-tailed
				Sum of ranks in column A,B	10 , 26
				Mann-Whitney U	0
				Difference between medians
				Median of column A	17.81, n=4
				Median of column B	24, n=4
				Difference: Actual	6.188
				Difference: Hodges-Lehmann	5.688

## Sheet: Figure 3.c
Figure 3.c
	Ptp4a2+/+	Ptp4a2-/-
	63	52		Mann Whitney test
	59.6	43.1		P value	<0.0001
	62.5	57.6		Exact or approximate P value?	Exact
	64.5	65.6		P value summary	****
	68.9	39.9		Significantly different (P < 0.05)?	Yes
	62	48.1		One- or two-tailed P value?	Two-tailed
	64.6	44.7		Sum of ranks in column A,B	536.5 , 166.5
	79.5	48.7		Mann-Whitney U	13.5
	60.2	62.5
	65.7	55.8		Difference between medians
	73.8	59.1		Median of column A	67.95, n=20
	72.6	61		Median of column B	52, n=17
	81.6	55.3		Difference: Actual	-15.95
	84	47.2		Difference: Hodges-Lehmann	-18.5
	80	49.4
	76	32.4
	86	60.1
	86
	67
	67

[truncated: 27 more sheets: Figure 3.e, Figure 3.f, Figure 3.h, Figure 3.j, Figure 3.k, Figure 4.c, Figure 4.d, Figure 4.e, Figure 4.f, Figure 4.h, Figure 5.a, Figure 5.c , Figure 5.e, Figure 5.g, Figure 5.i, Figure 5.j, Figure 5.k, Figure 6.a, Figure 6.c, Figure 6.d …]
